# Supplementary material for: Shedding Light on Osteosarcoma Cell Differentiation: Impact on Biomineralization and Mitochondria Morphology
Source: Int J Mol Sci. 2023 May 10;24(10):8559. doi: 10.3390/ijms24108559 (PMC10218373; doi:10.3390/ijms24108559)
Supplement: Supplementary file 1 [file ijms-24-08559-s001.zip]

Archive with 4 entries (4 files):
- ijms-2386357-supplementary.pdf
- Video 1.avi
- Video 2.mpg
- Video 3.avi
